# Supplementary material for: Aromatic Diboronic Acids as Effective KPC/AmpC Inhibitors
Source: Molecules. 2023 Oct 31;28(21):7362. doi: 10.3390/molecules28217362 (PMC10648349; doi:10.3390/molecules28217362)
Supplement: Supplementary file 1 [file molecules-28-07362-s001.zip]

Archive with 1 entries (1 files):
- molecules-2675999-supplementary.pdf
